# Supplementary material for: Field Evaluation of Experimental Maize Hybrids for Resistance to the Fall Armyworm (Lepidoptera: Noctuidae) in a Warm Temperate Climate
Source: Insects. 2024 Apr 19;15(4):289. doi: 10.3390/insects15040289 (PMC11050381; doi:10.3390/insects15040289)
Supplement: Supplementary file 1 [file insects-15-00289-s001.zip]

Archive with 1 entries (1 files):
- insects-2884122-supplementary.pdf
